# Supplementary material for: Cytoskeleton Remodeling-Related Proteins Represent a Specific Salivary Signature in PSC Patients
Source: Molecules. 2024 Dec 7;29(23):5783. doi: 10.3390/molecules29235783 (PMC11643721; doi:10.3390/molecules29235783)
Supplement: Supplementary file 1 [file molecules-29-05783-s001.zip › Supplementary Table S1.xlsx]

## Sheet: Foglio1
Protein ID	Protein name	log2FC	p-value
P02743	Serum amyloid P-component	-1079	0.013
Q9HC84	Mucin-5B	-0.98	0.0002
Q8WXI7	Mucin-16	-0.936	0.031
P01040	Cystatin-A	-0.812	0.034
P25311	Zinc-alpha-2-glycoprotein	-0.781	0.021
Q14508	WAP four-disulfide core domain protein 2	-0.7	0.037
P01834	Immunoglobulin kappa constant	-0.584	0.048
O75923	Dysferlin	2.0177	0.00630389
Q96QK1	Vacuolar protein sorting-associated protein 35	1.91623	0.00998135
Q14002	Carcinoembryonic antigen-related cell adhesion molecule 7	1.8974	0.0450264
Q13393	Phospholipase D1	1.86472	0.0010367
P53618	Coatomer subunit beta	1.8218	0.0203239
Q9BQR3	Serine protease 27	1.77138	0.0147683
Q92839	Hyaluronan synthase 1	1.75699	0.022597
P30101	Protein disulfide-isomerase A3	1.68322	0.00098234
Q6JEL2	Kelch-like protein 10	1.67847	0.0178553
O43240	Kallikrein-10	1.60313	0.00183639
Q8N6Q3	CD177 antigen	1.54838	0.00566296
Q9Y2X7	ARF GTPase-activating protein GIT1	1.50699	0.0011803
Q14974	Importin subunit beta-1	1.5031	0.0154818
Q86UX7	Fermitin family homolog 3	1.49753	0.000850076
P18669	Phosphoglycerate mutase 1	1.40633	0.0415465
Q9UHA7	Interleukin-36 alpha	1.40177	0.0024136
Q9H4A4	Aminopeptidase B	1.38676	0.0263528
P15104	Glutamine synthetase	1.38384	0.0447923
A0A075B6J9	Immunoglobulin lambda variable 2-18	1.36051	0.00775051
P62805	Histone H4	1.35868	0.0181661
P00492	Hypoxanthine-guanine phosphoribosyltransferase	1.35401	0.0171461
Q8N257	Histone H2B type 3-B	1.32805	0.0221841
Q8IX19	Mast cell-expressed membrane protein 1	1.32001	0.0323839
Q9Y490	Talin-1	1.31138	0.000682002
Q6E0U4	Dermokine	1.2989	0.0370617
P32926	Desmoglein-3	1.28735	0.000955049
P02765	Alpha-2-HS-glycoprotein	1.2277	0.00550487
Q99536	Synaptic vesicle membrane protein VAT-1 homolog	1.22272	0.00909886
P32942	Intercellular adhesion molecule 3	1.20417	0.00739522
P61088	Ubiquitin-conjugating enzyme E2 N	1.1803	0.000926378
P12429	Annexin A3	1.17574	0.000358951
P08133	Annexin A6	1.1512	0.00172445
P14625	Endoplasmin	1.14701	0.00271926
Q8WZ64	Arf-GAP with Rho-GAP domain, ANK repeat and PH domain-containing protein 2	1.10506	0.0151267
P50995	Annexin A11	1.09726	0.000505629
P60660	Myosin light polypeptide 6	1.08778	0.0139434
P29373	Cellular retinoic acid-binding protein 2	1.08662	0.0286755
Q06323	Proteasome activator complex subunit 1	1.08575	0.00231865
O15145	Actin-related protein 2/3 complex subunit 3	1.08484	0.00112209
P13498	Cytochrome b-245 light chain	1.07914	0.0420296
P18510	Interleukin-1 receptor antagonist protein	1.06859	0.00638739
O95479	GDH/6PGL endoplasmic bifunctional protein	1.04426	0.00940444
P20073	Annexin A7	1.03591	0.0249813
P09525	Annexin A4	1.02734	0.0196968
Q15365	Poly(rC)-binding protein 1	1.02467	0.0111
O95466	Formin-like protein 1	1.02203	0.0297184
Q14624	Inter-alpha-trypsin inhibitor heavy chain H4	1.01591	0.0174446
O95498	Pantetheine hydrolase VNN2	1.0123	0.0481607
Q12913	Receptor-type tyrosine-protein phosphatase eta	1.00673	0.00391257
P35754	Glutaredoxin-1	1.00142	0.0121399
Q96DR5	BPI fold-containing family A member 2	0.990964	0.0404758
P28676	Grancalcin	0.979859	0.0480928
Q15257	Serine/threonine-protein phosphatase 2A activator	0.961187	0.0357288
P12268	Inosine-5'-monophosphate dehydrogenase 2	0.95655	0.031088
P13716	Delta-aminolevulinic acid dehydratase	0.955955	0.00777636
Q71U36	Tubulin alpha-1A chain	0.927978	0.00444672
Q9ULZ3	Apoptosis-associated speck-like protein containing a CARD	0.922151	0.0243758
P55060	Exportin-2	0.899205	0.0404052
P04632	Calpain small subunit 1	0.892485	0.00964306
Q9NZD2	Glycolipid transfer protein	0.867816	0.040251
Q9H4M9	EH domain-containing protein 1	0.859541	0.00128616
Q16651	Prostasin	0.847912	0.0292246
O15144	Actin-related protein 2/3 complex subunit 2	0.84669	0.00765967
P30044	Peroxiredoxin-5, mitochondrial	0.822619	9.37346e-05
P16070	CD44 antigen	0.814993	0.0167102
P01709	Immunoglobulin lambda variable 2-8	0.800587	0.00112209
Q14344	Guanine nucleotide-binding protein subunit alpha-13	0.799113	0.026854
P01857	Immunoglobulin heavy constant gamma 1	0.798345	0.0359875
Q9UJ70	N-acetyl-D-glucosamine kinase	0.795524	0.00870103
P11413	Glucose-6-phosphate 1-dehydrogenase	0.783303	0.0193815
P10643	Complement component C7	0.780106	0.00615101
P23381	Tryptophan--tRNA ligase, cytoplasmic	0.767266	0.0386586
P18085	ADP-ribosylation factor 4	0.746042	0.0115234
Q8IYT4	Katanin p60 ATPase-containing subunit A-like 2	0.736938	0.0196968
A0A0J9YXX1	Immunoglobulin heavy variable 5-10-1	0.721151	0.0327453
P05155	Plasma protease C1 inhibitor	0.705681	0.0215996
Q9BTZ2	Dehydrogenase/reductase SDR family member 4	0.698544	0.0280835
P0DJI8	Serum amyloid A-1 protein	0.693465	0.0325383
P01042	Kininogen-1	0.689075	0.0314245
Q14CN2	Calcium-activated chloride channel regulator 4	0.682439	0.00860499
P30041	Peroxiredoxin-6	0.656781	0.0480928
P14780	Matrix metalloproteinase-9	0.641541	0.022027
P31997	Carcinoembryonic antigen-related cell adhesion molecule 8	0.635161	0.033901
P31946	14-3-3 protein beta/alpha	0.621664	0.0224016
P61158	Actin-related protein 3	0.614366	0.00712504
P55058	Phospholipid transfer protein	0.611429	0.0234638
Q08477	Cytochrome P450 4F3	0.606099	0.0493346
O75592	E3 ubiquitin-protein ligase MYCBP2	0.60286	0.0378022
